# Supplementary material for: Dataset of thermal and visible aerial images for multi-modal and multi-spectral image registration and fusion
Source: Data Brief. 2020 Feb 26;29:105326. doi: 10.1016/j.dib.2020.105326 (PMC7063128; doi:10.1016/j.dib.2020.105326)
Supplement: Multimedia component 1 [file mmc1.xml]

<?xml version="1.0" encoding="utf-8" standalone="no"?>
<data>
  <datasets>
    <author>garcialina07@gmail.com;lina.m.garcia@correounivalle.edu.co</author>
    <type>1</type>
    <dataset>
      <name> Thermal and visible aerial imagery</name>
      <caption />
      <description>Thermal and visible aerial images of a planar scene at Universidad del Valle, Cali, Colombia, with their metadata, captured using the UAV Matrice 100 equiped with a visible camera and a thermal camera. Also, a georeferenced orthoimage was generated using the visible images and the Agisoft Metashape software. In addition, homography matrices were obtained from a small number of correspondences manually selected between the orthoimage and every thermal and visible image.</description>
      <filetype>
        <name />
      </filetype>
      <filesize />
      <source>0</source>
      <sourcename>Original Data</sourcename>
      <access>
        <type>1</type>
        <name>Data available in data repository</name>
        <reponame>Mendeley Data</reponame>
        <PersistentId>10.17632/ffgxxzx298.1</PersistentId>
        <deeplinkurl>https://data.mendeley.com/datasets/ffgxxzx298/1</deeplinkurl>
      </access>
    </dataset>
  </datasets>
</data>
